# Supplementary material for: Usp22 Overexpression Leads to Aberrant Signal Transduction of Cancer-Related Pathways but Is Not Sufficient to Drive Tumor Formation in Mice
Source: Cancers (Basel). 2021 Aug 25;13(17):4276. doi: 10.3390/cancers13174276 (PMC8428332; doi:10.3390/cancers13174276)
Supplement: Supplementary file 1 [file cancers-13-04276-s001.zip]

Archive with 2 entries (2 files):
- cancers-1302237-original images.zip
- cancers-1302237-supplementary.pdf
